# Supplementary material for: Identification of Restricted Subsets of Mature microRNA Abnormally Expressed in Inactive Colonic Mucosa of Patients with Inflammatory Bowel Disease
Source: PLoS One. 2010 Oct 5;5(10):e13160. doi: 10.1371/journal.pone.0013160 (PMC2950152; doi:10.1371/journal.pone.0013160)
Supplement: Table S1 — miRNA expression in left and right colon of healthy individuals. Relative miRNA expression (10×log102∼ΔCT; see Materials and Methods) was calculated in the right and left colons independently. Note that miRNA expression was similar in both segments of the colon. (0.02 MB XLS) [file pone.0013160.s006.xls]

## Sheet: Feuil1
Table S1
miRNA_Id	Access_N°	Relative expression in Healthy Colon
		Left Colon	Right Colon
hsa-mir-9*	MIMAT0000442	-18.18	-22.86
hsa-mir-21	MIMAT0000076	14.665	12.66
hsa-mir-31	MIMAT0000089	-16.435	-19.295
hsa-mir-129-5p	MIMAT0000242	-21.763	-35.734
hsa-mir-134	MIMAT0000447	-20.15	-23.15
hsa-mir-135b	MIMAT0000758	-11.195	-16.15
hsa-mir-138	MIMAT0000430	-22.935	-25.525
hsa-mir-148a	MIMAT0000243	6.04	4.11
hsa-mir-155	MIMAT0000646	-11.975	-17.25
hsa-mir-181c	MIMAT0000258	-11.4175	-16.63
hsa-mir-182	MIMAT0000259	-28.265	-27.695
hsa-mir-24-1*	MIMAT0000079	-21.46	-23.635
hsa-mir-192	MIMAT0000222	10.54	10.145
hsa-mir-194	MIMAT0000460	11.865	10.805
hsa-mir-196a	MIMAT0000226	-11.39	-17.93
hsa-mir-330-3p	MIMAT0000751	-19.08	-25.305
hsa-mir-378*	MIMAT0000731	-10.02	-10.185
hsa-mir-422a	MIMAT0001339	-17.11	-18.05
