# Supplementary material for: Identification of Restricted Subsets of Mature microRNA Abnormally Expressed in Inactive Colonic Mucosa of Patients with Inflammatory Bowel Disease
Source: PLoS One. 2010 Oct 5;5(10):e13160. doi: 10.1371/journal.pone.0013160 (PMC2950152; doi:10.1371/journal.pone.0013160)
Supplement: Table S2 — Characteristics of patients with CD or UC and of healthy control individuals. * Sex: F : female/M : male; + disease location: C: colon/IC: ileocolonic/C+AP: colon and anoperineal lesions/R: right colon/S: sigmoid colon/LC: left colon; # Current treatment : CS: steroids/5 ASA: 5 aminosalicylates/AZA: azathioprine/IFX: infliximab/MTX: methotrexate. (0.01 MB XLSX) [file pone.0013160.s007.xlsx]

## Sheet: Feuil1
Table S2
Patients with Crohn’s Disease
Patient	Age (years)	Sex*	Disease Duration (years)	Disease Location+	Harvey-Bradshaw Index	Current Treatment #	C-Reactive Protein (mg/l)	Pathological Score
								Inflamed colon	Non inflamed colon
1	24	F	6	C	8	5 ASA	3	3	1
2	20	M	0,5	IC	12	CS	89	3	0
3	58	F	8	C	2	MTX, IFX	12	2	0
4	45	H	3	IC	4	5 ASA	8	2	0
5	46	F	23	C+AP	3	AZA	2	2	0
6	43	H	19	C+AP	7	None	25	3	0
7	35	H	3	IC	10	CS	12	3	1
8	30	F	8	IC	14	AZA	65	4	1
Patients with Ulcerative Colitis
Patient	Age (years)	Sex*	Disease Duration (years)	Disease Location+	Colitis Activity Index	Current Treatment #	C-Reactive Protein (mg/l)	Pathological Score
								Inflamed colon	Non inflamed colon
1	41	H	13	R+S	9	CS, 5 ASA	10	3	1
2	56	H	1	R+S	7	5 ASA	1	3	0
3	57	H	7	R+S+LC	5	5 ASA	6	3	0
4	38	H	10	R+S	9	5 ASA	8	3	0
5	43	F	21	R+S+LC	6	5 ASA	21	3	1
6	56	H	13	R+S+LC	2	5 ASA	1	2	1
7	43	F	12	R+S	7	AZA	3	2	0
8	33	F	7	R+S	7	5 ASA	22	3	0
Healthy controls
Patient	Age (years)	Sex*	Indication for Colonoscopy	Pathological Score
1	60	M	Polyp screening	0
2	55	M	Functional abdominal pain	0
3	42	M	Functional abdominal pain	0
4	50	F	Polyp screening	1
5	53	F	Polyp screening	0
6	56	M	Polyp screening	1
7	47	F	Polyp screening	0
8	39	F	Functional abdominal pain	0
9	52	F	Polyp screening	0
10	38	F	Functional abdominal pain	1
