# Supplementary material for: Identification of Restricted Subsets of Mature microRNA Abnormally Expressed in Inactive Colonic Mucosa of Patients with Inflammatory Bowel Disease
Source: PLoS One. 2010 Oct 5;5(10):e13160. doi: 10.1371/journal.pone.0013160 (PMC2950152; doi:10.1371/journal.pone.0013160)
Supplement: Table S3 — Alterations of miRNA expression in UC patients. Relative miRNA expression was computed vs. that measured in healthy controls and expressed as 10×log102−ΔΔCT. Are only listed the miRNAs with relative expressions >7 or <−7 in non-inflamed UC tissues. When adequate, alteration of expression in inflamed UC is also mentioned. Access_N°, MIMAT identification number; Mean ± Sem (5–8 patients). Statistical significance (p values) was calculated relative to healthy control tissue using the non-parametric Mann-Whitney test. Bolded, miRNA with statistically significant dysregulation of expression in both quiescent and inflamed UC. (0.03 MB XLS) [file pone.0013160.s008.xls]

## Sheet: Rch_Sain_Supérieur_7
miRNA_Id	Accession_Number	Chromosome_Map	Mean_Rch_Healthy	Sem_Rch_Healthy
hsa-miR-126*	MIMAT0000444		13.928	3.48891
hsa-miR-182	MIMAT0000259		8.962	2.61435
hsa-miR-29b	MIMAT0000100		8.678	2.59123
hsa-miR-29a	MIMAT0000086		8.538	2.74188
hsa-miR-127-3p	MIMAT0000446		7.034	2.62533

## Sheet: Suppl_Table_II_Def
Table S3
miRNA_Id	Access_N°	UC (relative expression vs. healthy controls)
		Non-inflamed				Inflamed
		Mean	±	Sem	p	Mean	±	Sem	p
hsa-mir-126*	MIMAT0000444	16.9662	±	2.74993	0.0019	18.3428	±	2.14888	0.0019
hsa-mir-29a	MIMAT0000086	10.5062	±	2.42772	0.036	11.4837	±	2.21076	0.036
hsa-mir-29b	MIMAT0000100	10.4482	±	2.17601	0.036	11.3857	±	1.92279	0.036
hsa-mir-324-3p	MIMAT0000762	9.92881	±	2.54291	0.05	10.5863	±	2.19239	0.0465
hsa-mir-26a	MIMAT0000082	9.47813	±	2.91692	0.067	8.8234	±	2.57517	0.067
hsa-mir-127-3p	MIMAT0000446	8.89955	±	2.37702	0.036	9.54955	±	2.14627	0.036
hsa-mir-30c	MIMAT0000244	8.389	±	2.59622	0.036	7.6715	±	2.12946	0.067
hsa-mir-15a	MIMAT0000068	7.27502	±	2.50935	0.11	7.68627	±	2.27389	0.036
hsa-mir-185	MIMAT0000455	7.32524	±	3.14394	0.11	Below cut-off value			0.067
hsa-mir-196a	MIMAT0000226	7.20218	±	4.38928	0.0067				0.0067
hsa-mir-320a	MIMAT0000510	-12.618	±	3.00132	<0.001	-10.188	±	2.66399	0.0072
hsa-mir-215	MIMAT0000272	-11.518	±	2.53411	<0.001	-11.866	±	2.70748	<0.001
hsa-mir-346	MIMAT0000773	-11.5	±	3.73259	<0.001	-8.602	±	3.33135	0.051
hsa-mir-370	MIMAT0000722	-10.842	±	2.16287	<0.001	-7.49	±	2.54894	0.197
hsa-mir-188-5p	MIMAT0000457	-10.432	±	3.12777	0.001	-9.77	±	3.04504	0.007
hsa-mir-199a-3p	MIMAT0000232	-9.108	±	2.37478	0.02	-7.39	±	2.64293	0.22
hsa-mir-199b-5p	MIMAT0000263	-9.078	±	1.71864	0.024	-8.438	±	2.07497	0.064
hsa-mir-1	MIMAT0000416	-8.308	±	2.04537	0.075	-9.294	±	2.43802	0.017
hsa-mir-196b	MIMAT0001080	-7.826	±	4.41953	0.108	-9.202	±	3.903	0.121
hsa-mir-376a	MIMAT0000729	-9.234	±	2.48183	0.0721	Above cut-off value			> 0.134
hsa-mir-424	MIMAT0001341	-7.754	±	2.87233	0.1094				> 0.134
hsa-mir-214	MIMAT0000271	-7.62	±	2.24252	0.1131				> 0.134
