# Supplementary material for: Identification of Restricted Subsets of Mature microRNA Abnormally Expressed in Inactive Colonic Mucosa of Patients with Inflammatory Bowel Disease
Source: PLoS One. 2010 Oct 5;5(10):e13160. doi: 10.1371/journal.pone.0013160 (PMC2950152; doi:10.1371/journal.pone.0013160)
Supplement: Table S4 — Alterations of miRNA expression in CD patients. Relative miRNA expression was computed vs. that measured in healthy controls and expressed as 10×log102−ΔΔCT. Are only listed the miRNAs with relative expressions >7 or <−7 in non-inflamed CD tissues. When adequate, alteration of expression in inflamed CD is also mentioned. Access_N°, MIMAT identification number; Mean ± Sem (5–8 patients). Statisticalsignificance (p values) was calculated relative to healthy control tissue using the non-parametric Mann-Whitney test. Bolded, miRNA with statistically significant dysregulation of expression both in quiescent and in inflamed CD. (0.04 MB XLS) [file pone.0013160.s009.xls]

## Sheet: Suppl Table III_Def
Table S4
miRNA_Id	Access_N°	CD (relative expression vs. healthy controls)
		Non-inflamed				Inflamed
		Mean	±	Sem	p	Mean	±	Sem	p
hsa-mir-126*	MIMAT0000444	20.3109	±	3.15014	0.0019	18.3262	±	4.42778	0.0067
hsa-mir-196a	MIMAT0000226	16.2163	±	1.20456	0.0019	11.6975	±	2.27708	0.003
hsa-mir-125b	MIMAT0000423	15.032	±	9.23915	0.067	8.58221	±	0.792343	0.036
hsa-mir-29b	MIMAT0000100	14.6714	±	1.42881	0.036	15.0832	±	1.6768	0.036
hsa-mir-29a	MIMAT0000086	14.1662	±	1.06022	0.036	10.2699	±	3.6625	0.067
hsa-mir-26a	MIMAT0000082	12.8806	±	1.21665	0.036	13.8867	±	1.00418	0.036
hsa-mir-324-3p	MIMAT0000762	11.9468	±	1.24273	0.029	13.9478	±	0.949886	0.014
hsa-mir-34c-5p	MIMAT0000686	11.5357	±	3.81051	0.036	7.3057	±	1.17567	0.036
hsa-mir-133b	MIMAT0000770	11.102	±	1.87271	0.05	10.852	±	2.70911	0.05
hsa-mir-127-3p	MIMAT0000446	11.0572	±	1.25885	0.036	13.9799	±	0.826758	0.036
hsa-mir-30b	MIMAT0000420	10.8044	±	1.25339	0.036	10.0551	±	0.885915	0.036
hsa-mir-185	MIMAT0000455	10.0184	±	4.02992	0.117	16.061	±	5.12936	0.036
hsa-mir-7	MIMAT0000252	9.84344	±	2.09443	0.067	8.56594	±	2.71795	0.067
hsa-mir-155	MIMAT0000646	9.68595	±	1.53091	0.0019	11.9985	±	0.857762	0.0019
hsa-mir-378	MIMAT0000732	9.00303	±	4.34433	0.078	9.84178	±	3.56784	0.059
hsa-mir-106a	MIMAT0000103	8.59544	±	1.01334	0.036	7.0964	±	0.60642	0.036
hsa-mir-22	MIMAT0000077	8.558	±	1.90419	0.05	7.51	±	1.28698	0.05
hsa-mir-15a	MIMAT0000068	8.20627	±	3.51395	0.067	9.55877		1.95352	0.036
hsa-mir-29c	MIMAT0000681	8.016	±	1.50442	0.05	7.816	±	1.88335	0.05
hsa-mir-19a	MIMAT0000073	7.86665	±	1.79092	0.067	8.04183		1.26766	0.036
hsa-mir-152	MIMAT0000438	7.754	±	3.1521	0.121	10.41	±	0.685879	0.05
hsa-mir-31	MIMAT0000089	7.57928	±	2.20446	0.004	13.0404	±	1.95619	0.0019
hsa-mir-150	MIMAT0000451	7.52948	±	1.49923	0.003	8.66198	±	1.15278	0.0019
hsa-mir-21	MIMAT0000076	7.2242	±	2.90037	0.0098	8.9917	±	1.36038	0.0019
hsa-mir-146b-5p	MIMAT0002809	7.13896	±	1.09656	0.0019	7.34271		0.848012	0.0019
hsa-mir-146a	MIMAT0000449	7.08756	±	1.19934	0.0019	8.73881	±	0.610033	0.0019
hsa-mir-30a*	MIMAT0000088	10.184	±	1.75062	0.05	Below cut-off			0.052
hsa-mir-223	MIMAT0000280	9.45848	±	1.1174	0.0034				0.012
hsa-mir-30c	MIMAT0000244	8.19025	±	1.66318	0.036				0.117
hsa-mir-9*	MIMAT0000442	7.30625	±	1.57586	0.003				0.0019
hsa-mir-423-3p	MIMAT0001340	-7.68	±	7.27588	0.111	-8.284	±	6.86604	0.093
hsa-mir-379	MIMAT0000733	-7.206	±	5.86761	0.127	-7.842	±	4.57223	0.106
hsa-mir-451	MIMAT0001631	-8.59994	±	1.24339	0.085	Above cut-off			> 0.134
