# Supplementary material for: Identification of Restricted Subsets of Mature microRNA Abnormally Expressed in Inactive Colonic Mucosa of Patients with Inflammatory Bowel Disease
Source: PLoS One. 2010 Oct 5;5(10):e13160. doi: 10.1371/journal.pone.0013160 (PMC2950152; doi:10.1371/journal.pone.0013160)
Supplement: Table S5 — Shared alterations of miRNA expression in UC and CD patients. Relative miRNA expression was computed vs. that measured in healthy controls. miRNA with shared and significant overexpression (10×log102−ΔΔCT>7) both in non-inflamed UC and in non-inflamed CD tissues are listed. Access_N°, MIMAT identification number; Mean ± Sem (5–8 patients). Italics (2 lower rows), miRNA that are not overexpressed in inflamed UC (mir-196a) or CD (mir-30c). (0.02 MB XLS) [file pone.0013160.s010.xls]

## Sheet: Supp_Table_IV_Def
Table S5
miRNA_Id	Access_N°	Relative expression vs. healthy controls
		Non-inflamed UC			Non-inflamed CD
		Mean	±	Sem	Mean	±	Sem
hsa-mir-126*	MIMAT0000444	16.9662	±	2.74993	20.3109	±	3.15014
hsa-mir-29a	MIMAT0000086	10.5062	±	2.42772	14.1662	±	1.06022
hsa-mir-29b	MIMAT0000100	10.4482	±	2.17601	14.6714	±	1.42881
hsa-mir-324-3p	MIMAT0000762	9.92881	±	2.54291	11.9468	±	1.24273
hsa-mir-26a	MIMAT0000082	9.47813	±	2.91692	12.8806	±	1.21665
hsa-mir-127-3p	MIMAT0000446	8.89955	±	2.37702	11.0572	±	1.25885
hsa-mir-30c	MIMAT0000244	8.389	±	2.59622	8.19025	±	1.66318
hsa-mir-196a	MIMAT0000226	7.20218	±	4.38928	16.2163	±	1.20456
