# Supplementary material for: Identification of Restricted Subsets of Mature microRNA Abnormally Expressed in Inactive Colonic Mucosa of Patients with Inflammatory Bowel Disease
Source: PLoS One. 2010 Oct 5;5(10):e13160. doi: 10.1371/journal.pone.0013160 (PMC2950152; doi:10.1371/journal.pone.0013160)
Supplement: Table S6 — Compilation of the characteristics of the miRNA with significantly altered expression in quiescent UC and CD colonic mucosa. Access_N°, MIMAT identification number; Gene-Id, miRNA gene identification number; Coordinates, coordinate of the miRNA gene on the chromosome [strand] (from http://www.mirbase.org/cgi-bin/mirna_summary.pl?org=hsa); Band, Chromosomal band where the miRNA gene is localized; Gene Context, presence or absence (intergenic) of overlap between the miRNA gene and another gene either on the same or on the opposite strand. (0.05 MB XLS) [file pone.0013160.s011.xls]

## Sheet: Suppl_Table_V
Table S6
miRNA_Id	Access_N°	Gene_Id	Chromosome_Map		Genome Context
			Coordinates	Band
hsa-mir-15a	MIMAT0000068		13: 50623255-50623337 [-]	13q14.2	Overlapping Transcript : no protein product
hsa-mir-19a	MIMAT0000073		13: 92003145-92003226 [+]	13q31.3	Overlapping Transcript : no protein product
hsa-mir-21	MIMAT0000076		17: 57918627-57918698 [+]	17q23.1	Intergenic
hsa-mir-22	MIMAT0000077		17: 1617197-1617281 [-]	17p13.3	Overlapping Transcript : no protein product
hsa-mir-26a	MIMAT0000082	26a-1	3: 38010895-38010971 [+]	3p22.2	Overlapping Transcript : CTDSPL
		26a-2	12: 58218392-58218475 [-]	12q14.1	Overlapping Transcript : CTDSP2
hsa-mir-29a	MIMAT0000086		7: 130561506-130561569 [-]	7q32.3	Overlapping Transcript : no protein product
hsa-mir-30a*	MIMAT0000088		6: 72113254-72113324 [-]	6q13	Overlapping Transcript : no protein product
hsa-mir-31	MIMAT0000089		9: 21512114-21512184 [-]	9p21.3	Overlapping Transcript : no protein product
hsa-mir-29b	MIMAT0000100	29b-1	7: 130562218-130562298 [-]	7q32.3	Overlapping Transcript : no protein product
		29b-2	1: 207975788-207975868 [-]	1q32.2	Intergenic
hsa-mir-106a	MIMAT0000103		X: 133304228-133304308 [-]	Xq26.2	Intergenic
hsa-mir-188-5p	MIMAT0000457		X: 49768109-49768194 [+]	Xp11.23	CLCN5
hsa-mir-196a	MIMAT0000226	196a-1	17: 46709852-46709921 [-]	17q21.32	Intergenic
		196a-2	12: 54385522-54385631 [+]	12q13.13	Intergenic
hsa-mir-199a-3p	MIMAT0000232	199a-1	19: 10928102-10928172 [-]	19p13.2	Overlapping Transcript : Dynamin-2
		199a-2	1: 172113675-172113784 [-]	1q24.3	Overlapping Transcript : Dynamin-3 (as)
hsa-mir-30c	MIMAT0000244	30c-1	1: 41222956-41223044 [+]	1p34.2	Overlapping Transcript : NFYC
		30c-2	6: 72086663-72086734 [-]	6q13	Overlapping Transcript : no protein product
hsa-mir-199b-5p	MIMAT0000263		9: 131007000-131007109 [-]	9q34.11	Overlapping Transcript : Dynamin-1
hsa-mir-215	MIMAT0000272		1: 220291195-220291304 [-]	1q41	Overlapping Transcript : IARS2
hsa-mir-223	MIMAT0000280		X: 65238712-65238821 [+]	Xq12	Intergenic
hsa-mir-1	MIMAT0000416	1-1	20: 61151513-61151583 [+]	20q13.33	Overlapping Transcript : uncharacterized Protein Coding
		1-2	18: 19408965-19409049 [-]	18q11.2	Overlapping Transcript : MIB1
hsa-mir-30b	MIMAT0000420		8: 135812763-135812850 [-]	8q24.22	Intergenic
hsa-mir-125b	MIMAT0000423	125b-1	11: 121970465-121970552 [-]	11q24.1	Intergenic
		125b-2	21: 17962557-17962645 [+]	21q21.1	Overlapping Transcript : no protein product
hsa-mir-152	MIMAT0000438		17: 46114527-46114613 [-]	17q21.32	Overlapping Transcript : COPZ2
hsa-mir-9*	MIMAT0000442	9-1	1: 156390133-156390221 [-]	1q22	Overlapping Transcript : no protein product
		9-2	5: 87962671-87962757 [-]	5q14.3	Intergenic
		9-3	15: 89911248-89911337 [+]	15q26.1	Intergenic
hsa-mir-126*	MIMAT0000444		9: 139565054-139565138 [+]	9q34.3	Overlapping Transcript : EGFL7
hsa-mir-127-3p	MIMAT0000446		14: 101349316-101349412 [+]	14q32.2	Intergenic
hsa-mir-146a	MIMAT0000449		5: 159912359-159912457 [+]	5q34	Intergenic
hsa-mir-150	MIMAT0000451		19: 50004042-50004125 [-]	19q13.33	Overlapping Transcript : uncharacterized Protein Coding
hsa-mir-185	MIMAT0000455		22: 20020662-20020743 [+]	22q11.21	Overlapping Transcript : uncharacterized Protein Coding
hsa-mir-188-5p	MIMAT0000457		X: 49768109-49768194 [+]	Xp11.23	Overlapping Transcript : CLCN5
hsa-mir-320a	MIMAT0000510		8: 22102475-22102556 [-]	8p21.3	Intergenic
hsa-mir-155	MIMAT0000646		21: 26946292-26946356 [+]	21q21.3	Overlapping Transcript : no protein product
hsa-mir-29c	MIMAT0000681		1: 207975197-207975284 [-]	1q32.2	Intergenic
hsa-mir-34c-5p	MIMAT0000686		11: 111384164-111384240 [+]	11q23.1	Intergenic
hsa-mir-370	MIMAT0000722		14: 101377476-101377550 [+]	14q32.2	Intergenic
hsa-mir-324-3p	MIMAT0000762		17: 7126616-7126698 [-]	17p13.1	Overlapping Transcript : ACADVL
hsa-mir-133b	MIMAT0000770		6: 52013721-52013839 [+]	6p12.2	Overlapping Transcript : no protein product
hsa-mir-346	MIMAT0000773		10: 88024451-88024545 [-]	10q23.2	Overlapping Transcript : GRID1
hsa-mir-146b-5p	MIMAT0002809		10: 104196269-104196341 [+]	10q24.32	Intergenic
