# Supplementary material for: Identification of Restricted Subsets of Mature microRNA Abnormally Expressed in Inactive Colonic Mucosa of Patients with Inflammatory Bowel Disease
Source: PLoS One. 2010 Oct 5;5(10):e13160. doi: 10.1371/journal.pone.0013160 (PMC2950152; doi:10.1371/journal.pone.0013160)
Supplement: Table S7 — Compilation of the sub-chromosomal regions where acknowledged IBD-susceptibility loci and miRNA genes with altered expression colocalize. Chromosomal locations where colocalize miRNA genes with altered expression relative to healthy controls in quiescent and/or inflamed UC or CD tissues and (i) acknowledged IBD susceptibility loci or (ii) replicated sub-chromosomal regions identified in GWAS are listed. The location of each IBD susceptibility loci is reminded. Gene_Id, miRNA gene identification number; Locus, chromosomal band where the miRNA gene is localized; Quiescent, non-inflamed; Both, non-inflamed and inflamed; +/−, +: overexpression; −: underexpression. (0.01 MB XLSX) [file pone.0013160.s012.xlsx]

## Sheet: Feuil1
Table S7
Chromosome	miRNA		Alteration of Expression			IBD Susceptibility loci	GWAS
	Gene_Id	Locus	IBD_Type	Disease State	+ / -		Chromosomal location	References
1	no colocalizing miRNA					IBD-7 : 1p36 to 1p36.3
	199a-2	1q24.3	UC	Both	-		1q24 ; 1q24.3	Barett (2008)
	135b	1q32.1	UC	Inflamed	+		1q32 ; 1q32.1	Franke (2008a,b)
	29b-2	1q32.2	CD / UC	Both / Both	+			Barett (2008)
2	26b	2q35	CD	Inflamed	+		2q35	Franke (2008b)
	375	2q35	CD	Inflamed	-
3	no colocalizing miRNA					IBD-9 : 3p26
	Let-7g	3p21.1	CD	Inflamed	+		3p21	Barett (2008)
5	378 / 378*	5q32	CD	Both / Inflamed	+	IBD-5 : 5q23 to 5q34
	146a	5q34	CD	Both	+
6	133b	6p12.2	CD	Both	+	IBD-3 : 6p12 to 6p21.3
8	30b	8q24.22	CD	Both	+		8q24	Barett (2008)
10	346	10q23.2	UC	Both	-		10q21-q24 ;	Barett (2008),
	146b-5p	10q24.32	CD	Both	+		10q24.2	Franke (2008a)
12	no colocalizing miRNA					IBD-2 : 12p12.3 to 12p13.3
	196a-2	12q13.13	CD / UC	Both / Quiescent	+	IBD-2 : 12q11 to 12q24.11
	26a-2	12q14.1	CD / UC	Both / Both	+
14	no colocalizing miRNA					IBD-4 : 14q11.2 to 14q12
16	no colocalizing miRNA					IBD-8 : 16p11.2 to 16p13.3
	no colocalizing miRNA					IBD-1 : 16q12 to 16q13
17	152	17q21.32	CD	Both	+		17q21 ; 17q21.2	Barett (2008)
	196a-1	17q21.32	CD / UC	Both / Quiescent	+			Franke (2008a)
19	199a-1	19p13.2	UC	Both	-	IBD-6 : 19p13.1 to 19p.13.2
	181c	19p13.13	CD	Inflamed	+
	150	19q13.33	CD	Both	+		19q13	Paavlova-Sakki (2003)
21	125b-2	21q21.1	CD	Both	+		21q21	Barett (2008)
	155	21q21.3	CD	Both	+
