# Supplementary material for: Identification of Restricted Subsets of Mature microRNA Abnormally Expressed in Inactive Colonic Mucosa of Patients with Inflammatory Bowel Disease
Source: PLoS One. 2010 Oct 5;5(10):e13160. doi: 10.1371/journal.pone.0013160 (PMC2950152; doi:10.1371/journal.pone.0013160)
Supplement: Table S8 — Alteration of miRNA expression in the colonic mucosa of UC and CD patients: in silico characterization of target transcripts. The exhaustive list of genes which are putatively targeted by the subset of 8 miRNAs that share common dysregulated overexpression in both UC and CD was downloaded from the PITA catalog of predicted human microRNA targets (http://genie.weizmann.ac.il/pubs/mir07/mir07_data.html). The algorithm makes use of the parameter-free model for miRNA-target interaction described by Kertesz et al. (2007). Genes involved in a common biological process are listed together. Bold characters: strictly down regulated genes (the 3′-UTR of which interacts only with up-regulated miRNA(s)) (0.08 MB XLS) [file pone.0013160.s013.xls]

## Sheet: Table S6
Table S8
Genes involved in Cell Cycle
Hgnc_id	Approved_Symbol	Aliases	Chromosome	Description
76	ABL1	JTK7, c-ABL, p150	9q34.1	C-abl oncogene 1, receptor tyrosine kinase
978	BCCIP	BCCIPalpha, TOK-1	10q26.2	BRCA2 and CDKN1A interacting protein
990	BCL2	Bcl-2	18q21.3	B-cell CLL/lymphoma 2
1100	BRCA1	RNF53, BRCC1	17q21-q24	Breast cancer 1, early onset
1788	CDKN2B	P15, MTS2, INK4B, TP15, CDK4I, p15INK4b	9p21	Cyclin-dependent kinase inhibitor 2B (p15, inhibits CDK4)
1582	CCND1	U21B31	11q13	Cyclin D1
1583	CCND2		12p13	Cyclin D2
1589	CCNE1		19q12	Cyclin E1
1600	CCNT2		2q21.3	Cyclin T2
1775	CDK5R1	p35nck5a, Nck5a	17q12	Cyclin-dependent kinase 5, regulatory subunit 1 (p35)
1777	CDK6	PLSTIRE	7q21-q22	Cyclin-dependent kinase 6
1779	CDK8	K35	13q12	Cyclin-dependent kinase 8
1785	CDKN1B	KIP1, P27KIP1	12p13.1-p12	Cyclin-dependent kinase inhibitor 1B (p27, Kip1)
1925	CHEK1	CHK1	11q24.2	CHK1 checkpoint homolog (S. pombe)
2000	CKS2		9q22	CDC28 protein kinase regulatory subunit 2
2552	CUL2		10p11.2	Cullin 2
2553	CUL3		2q36.2	Cullin 3
4095	GADD45A	GADD45	1p31.2	Growth arrest and DNA-damage-inducible, alpha
4655	GTF2H1	BTF2	11p15.1-p14	General transcription factor IIH, polypeptide 1, 62kDa
8729	PCNA		20pter-p12	Proliferating cell nuclear antigen
9806	RAD1	HRAD1, REC1	5p13	RAD1 homolog (S. pombe)
9884	RB1	RB	13q14.2	Retinoblastoma 1
12502	SUMO1	PIC1, GMP1, SMT3C, SUMO-1, SMT3H3, OFC10	2q33	SMT3 suppressor of mif two 3 homolog 1 (S. cerevisiae)
11749	TFDP1	Dp-1, DRTF1, DP1	13q34	Transcription factor Dp-1
Genes involved in Apoptosis
Hgnc_id	Approved_Symbol	Aliases	Chromosome	Description
76	ABL1	JTK7, c-ABL, p150	9q34.1	C-abl oncogene 1, receptor tyrosine kinase
172	ACVR1B	ALK4, SKR2, ActRIB	12q13	Activin A receptor, type IB
594	API5	AAC-11, API5L1, AAC11	11	Apoptosis inhibitor 5
949	BAK1	BCL2L7, BAK	6p21.31	BCL2-antagonist/killer 1
17868	BBC3	JFY1, PUMA	19q13.3-q13.4	BCL2 binding component 3
990	BCL2	Bcl-2	18q21.3	B-cell CLL/lymphoma 2
992	BCL2L1	BCLX, BCL2L, Bcl-X, bcl-xL, bcl-xS	20q11.21	BCL2-like 1
994	BCL2L11	BOD, BimL, BimEL, BIM	2q13	BCL2-like 11 (apoptosis facilitator)
995	BCL2L2	KIAA0271, BCL-W	14q11.2-q12	BCL2-like 2
1001	BCL6	ZBTB27, LAZ3, BCL5, BCL6A	3q27	B-cell CLL/lymphoma 6
16863	BCLAF1	KIAA0164, BTF	6q22-q23	BCL2-associated transcription factor 1
1033	BDNF		11p14.1	Brain-derived neurotrophic factor
1034	BECN1	ATG6, VPS30	17q21	Beclin 1, autophagy related
17613	BFAR	BAR, RNF47	16p13.2	Bifunctional apoptosis regulator
13516	BIRC6	BRUCE	2p22.3	Baculoviral IAP repeat-containing 6
1083	BNIP2	Nip2, BNIP-2	15q21.3	BCL2/adenovirus E1B 19kDa interacting protein 2
1085	BNIP3L	Nix, BNIP3a	8p21	BCL2/adenovirus E1B 19kDa interacting protein 3-like
1100	BRCA1	RNF53, BRCC1	17q21-q24	Breast cancer 1, early onset
1106	BRE	BRCC45, BRCC4	2p23	Brain and reproductive organ-expressed (TNFRSF1A modulator)
16422	CARD10	CARMA3, BIMP1	22q13.1	Caspase recruitment domain family, member 10
1503	CASP2	ICH1	7q34-q35	Caspase 2, apoptosis-related cysteine peptidase
1554	CBX4	hPC2, PC2, NBP16	17q25.3	Chromobox homolog 4 (Pc class homolog, Drosophila)
1653	CD28		2q33	CD28 molecule
11935	CD40LG	CD40L, TRAP, gp39, hCD40L, CD154	Xq26	CD40 ligand
1834	CEBPB	LAP, CRP2, NFIL6, IL6DBP, C/EBP-beta	20q13.1	CCAAT/enhancer binding protein (C/EBP), beta
1837	CEBPG	GPE1BP, IG/EBP-1	19q13.2	CCAAT/enhancer binding protein (C/EBP), gamma
1873	CFDP1	BCNT, p97, CP27, SWC5, Yeti	16q22.2-q22.3	Craniofacial development protein 1
2204	COL4A3		2q36-q37	Collagen, type IV, alpha 3 (Goodpasture antigen)
2552	CUL2		10p11.2	Cullin 2
2553	CUL3		2q36.2	Cullin 3
2556	CUL5	VACM-1	11q22.3	Cullin 5
2674	DAPK1	DAPK	9q34.1	Death-associated protein kinase 1
2755	DEDD	DEFT, FLDED1, CASP8IP1, KE05, DEDD1	1q23.1	Death effector domain containing
3093	DYRK2		12q15	Dual-specificity tyrosine-(Y)-phosphorylation regulated kinase 2
3157	EDA	EDA1, XLHED, HED, XHED, ED1-A1, ED1-A2	Xq12-q13.1	Ectodysplasin A
3255	EIF2AK3	PEK, PERK	2p12	Eukaryotic translation initiation factor 2-alpha kinase 3
3649	FEM1B		15q22	Fem-1 homolog b (C. elegans)
3821	FOXO3	AF6q21, FOXO2	6q21	Forkhead box O3
4323	GLO1	GLOD1	6p21.3-p21.1	Glyoxalase I
4596	GRM4	GPRC1D, mGlu4, MGLUR4	6p21.3	Glutamate receptor, metabotropic 4
4915	HIPK3	PKY, DYRK6, YAK1, FIST3	11p13	Homeodomain interacting protein kinase 3
4983	HMGB1	HMG3, SBP-1, DKFZp686A04236	13q12	High-mobility group box 1
5465	IGF1R	JTK13, CD221, IGFIR, MGC18216, IGFR	15q26.3	Insulin-like growth factor 1 receptor
5962	IL10	CSIF, TGIF, IL10A, IL-10	1q31-q32	Interleukin 10
5991	IL1A	IL1F1, IL-1A	2q14	Interleukin 1, alpha
6857	MAP3K5	MAPKKK5, ASK1	6q22.33	Mitogen-activated protein kinase kinase kinase 5
6871	MAPK1	ERK, ERK2, p41mapk, MAPK2	22q11.2	Mitogen-activated protein kinase 1
6881	MAPK8	JNK, JNK1, SAPK1	10q11	Mitogen-activated protein kinase 8
6943	MCL1	BCL2L3, Mcl-1	1q21	Myeloid cell leukemia sequence 1 (BCL2-related)
7548	MYBL2	BMYB, B-MYB	20q13.1	V-myb myeloblastosis viral oncogene homolog (avian)-like 2
7553	MYC	c-Myc, bHLHe39	8q24	V-myc myelocytomatosis viral oncogene homolog (avian)
7882	NOTCH2		1p13-p11	Notch homolog 2 (Drosophila)
7910	NPM1	B23, NPM	5q35	Nucleophosmin (nucleolar phosphoprotein B23, numatrin)
7998	NRG2	Don-1, NTAK, HRG2	5q23-q33	Neuregulin 2
8023	NTF3	NGF2	12p13	Neurotrophin 3
8140	OPA1	NTG, KIAA0567, FLJ12460, NPG, MGM1	3q28-q29	Optic atrophy 1 (autosomal dominant)
15916	PAK7	KIAA1264, PAK5	20p12	P21 protein (Cdc42/Rac)-activated kinase 7
8764	PDCD5	TFAR19, MGC9294	19q12-q13.1	Programmed cell death 5
8980	PIK3R2	P85B, p85	19q13.2-q13.4	Phosphoinositide-3-kinase, regulatory subunit 2 (beta)
8987	PIM2		Xp11.23	Pim-2 oncogene
9046	PLAGL1	ZAC, LOT1	6q24-q25	Pleiomorphic adenoma gene-like 1
9047	PLAGL2		20q11.21	Pleiomorphic adenoma gene-like 2
18800	POGK	KIAA15131, LST003, BASS2	1q23.2	Pogo transposable element with KRAB domain
9174	POLB		8p12-p11	Polymerase (DNA directed), beta
9218	POU4F1	RDC-1	13q31.1	POU class 4 homeobox 1
9299	PPP2CA	PP2Calpha	5q23-q31	Protein phosphatase 2 (formerly 2A), catalytic subunit, alpha isoform
9303	PPP2R1B	PR65B	11q23.1	Protein phosphatase 2 (formerly 2A), regulatory subunit A, beta isoform
9376	PRKAA1	AMPKa1	5p12	Protein kinase, AMP-activated, alpha 1 catalytic subunit
9393	PRKCA		17q22-q24	Protein kinase C, alpha
9401	PRKCE		2p21	Protein kinase C, epsilon
9438	PRKRA	PACT, RAX, HSD14, DYT16	2q31.2	Protein kinase, interferon-inducible double stranded RNA dependent activator
9446	PRLR		5p14-p13	Prolactin receptor
9588	PTEN	MMAC1, TEP1, PTEN1	10q23	Phosphatase and tensin homolog
9606	PTH	PTH1	11p15.3-p15.1	Parathyroid hormone
9866	RARG	RARC, NR1B3	12q13	Retinoic acid receptor, gamma
9871	RASA1	GAP, CM-AVM, p120GAP, p120RASGAP	5q13	RAS p21 protein activator (GTPase activating protein) 1
17440	RFWD2	FLJ10416, COP1, RNF200	1q25.1-q25.2	Ring finger and WD repeat domain 2
14085	RTN4	NSP-CL, KIAA0886, NOGO, ASY	2p14-p13	Reticulon 4
10473	RUNX3	AML2, PEBP2A3	1p36	Runt-related transcription factor 3
11699	SERINC3	DIFF33, TDE, SBBI99, TMS-1, AIGP1	20q13.12	Serine incorporator 3
10833	SH3GLB1	CGI-61, KIAA0491, Bif-1	1p22.3	SH3-domain GRB2-like endophilin B1
16900	SMNDC1	SPF30, SMNR	10q23	Survival motor neuron domain containing 1
11138	SNCA	NACP, PD1, alpha-synuclein	4q21.3-q22	Synuclein, alpha (non A4 component of amyloid precursor)
19382	SOCS2	STATI2, SSI2, SOCS-2, SSI-2, CIS2, Cish2	12q	Suppressor of cytokine signaling 2
19391	SOCS3	SSI-3, CIS3, SOCS-3, Cish3	17q25.3	Suppressor of cytokine signaling 3
11183	SON	DBP-5, NREBP, KIAA1019, BASS1, FLJ21099, FLJ33914	21q22.1-q22.2	SON DNA binding protein
11396	STK17B	DRAK2	2q33.1	Serine/threonine kinase 17b
11584	TBK1	NAK	12q14.2	TANK-binding kinase 1
11602	TBX3	TBX3-ISO, XHL	12q24.1	T-box 3
11604	TBX5		12q24.1	T-box 5
11802	TIA1		2p13	TIA1 cytotoxic granule-associated RNA binding protein
11803	TIAF1		17q11.2	TGFB1-induced anti-apoptotic factor 1
11804	TIAL1	TIAR	10q	TIA1 cytotoxic granule-associated RNA binding protein-like 1
11822	TIMP3		22q12.3	TIMP metallopeptidase inhibitor 3
17260	TNFAIP8	GG2-1, MDC-3.13, SCC-S2	5q23.1	Tumor necrosis factor, alpha-induced protein 8
13469	TNFRSF21	DR6	6p21.1	Tumor necrosis factor receptor superfamily, member 21
3051	TSC22D3	DIP, GILZ, TSC-22R, hDIP	Xq22.3	TSC22 domain family, member 3
12566	UNC13B	hmunc13, Unc13h2	9p13.3	Unc-13 homolog B (C. elegans)
12666	VCP	IBMPFD, p97	9p13-p12	Valosin-containing protein
12855	YWHAZ	KCIP-1, 14-3-3-zeta	8q22.3	Tyrosine 3-monooxygenase/tryptophan 5-monooxygenase activation protein, zeta polypeptide
Genes involved in Cell Surface Marker
Hgnc_id	Approved_Symbol	Aliases	Chromosome	Description
400	ALCAM	CD166, MEMD	3q13.1	Activated leukocyte cell adhesion molecule
1653	CD28		2q33	CD28 molecule
11935	CD40LG	CD40L, TRAP, gp39, hCD40L, CD154	Xq26	CD40 ligand
1696	CD72	LYB2, CD72b	9p	CD72 molecule
2197	COL1A1	OI4	17q21.33	Collagen, type I, alpha 1
2198	COL1A2		7q21.3	Collagen, type I, alpha 2
6134	ITGA1	VLA1, CD49a	5q11.1	Integrin, alpha 1
6137	ITGA2	CD49b	5q11.2	Integrin, alpha 2 (CD49B, alpha 2 subunit of VLA-2 receptor)
6139	ITGA3	CD49c, VLA3a, VCA-2, GAP-B3	17q21.33	Integrin, alpha 3 (antigen CD49C, alpha 3 subunit of VLA-3 receptor)
6442	KRT5	KRT5A	12q	Keratin 5
7568	MYH10	NMMHCB	17p13	Myosin, heavy chain 10, non-muscle
7579	MYH9	NMMHCA, NMHC-II-A, MHA, FTNS, EPSTS	22q13.1	Myosin, heavy chain 9, non-muscle
7656	NCAM1	NCAM, CD56	11q23-q24	Neural cell adhesion molecule 1
8021	NT5E	CD73, eN, eNT	6q14-q21	5'-nucleotidase, ecto (CD73)
Genes involved in ECM and Adhesion
Hgnc_id	Approved_Symbol	Aliases	Chromosome	Description
217	ADAMTS1	C3-C5, METH1, KIAA1346	21q21.3	ADAM metallopeptidase with thrombospondin type 1 motif, 1
2186	COL11A1	STL2, CO11A1	1p21	Collagen, type XI, alpha 1
2188	COL12A1		6q12-q13	Collagen, type XII, alpha 1
2192	COL15A1		9q21-q22	Collagen, type XV, alpha 1
2193	COL16A1		1p35-p34	Collagen, type XVI, alpha 1
2197	COL1A1	OI4	17q21.33	Collagen, type I, alpha 1
2203	COL4A2	FLJ22259, DKFZp686I14213	13q34	Collagen, type IV, alpha 2
2209	COL5A1		9q34.2-q34.3	Collagen, type V, alpha 1
2214	COL7A1		3p21.1	Collagen, type VII, alpha 1
2500	CTGF	IGFBP8, CCN2	6q23.2	Connective tissue growth factor
2509	CTNNA1	CAP102	5q31.2	Catenin (cadherin-associated protein), alpha 1, 102kDa
2514	CTNNB1	beta-catenin	3p21	Catenin (cadherin-associated protein), beta 1, 88kDa
2515	CTNND1	KIAA0384, p120, p120cas, p120ctn	11q12.1	Catenin (cadherin-associated protein), delta 1
2516	CTNND2	NPRAP, GT24	5p15.2	Catenin (cadherin-associated protein), delta 2 (neural plakophilin-related arm-repeat protein)
6134	ITGA1	VLA1, CD49a	5q11.1	Integrin, alpha 1
6137	ITGA2	CD49b	5q11.2	Integrin, alpha 2 (CD49B, alpha 2 subunit of VLA-2 receptor)
6139	ITGA3	CD49c, VLA3a, VCA-2, GAP-B3	17q21.33	Integrin, alpha 3 (antigen CD49C, alpha 3 subunit of VLA-3 receptor)
6141	ITGA5	CD49e	12q11-q13	Integrin, alpha 5 (fibronectin receptor, alpha polypeptide)
6153	ITGB1	CD29, GPIIA	10p11.2	Integrin, beta 1 (fibronectin receptor, beta polypeptide, antigen CD29 includes MDF2, MSK12)
6156	ITGB3	CD61, GPIIIa	17q21.32	Integrin, beta 3 (platelet glycoprotein IIIa, antigen CD61)
6492	LAMC1		1q31	Laminin, gamma 1 (formerly LAMB2)
7159	MMP13	CLG3	11q22.3	Matrix metallopeptidase 13 (collagenase 3)
7162	MMP16	MT3-MMP, DKFZp761D112	8q21	Matrix metallopeptidase 16 (membrane-inserted)
7166	MMP2	TBE-1	16q13-q21	Matrix metallopeptidase 2 (gelatinase A, 72kDa gelatinase, 72kDa type IV collagenase)
7656	NCAM1	NCAM, CD56	11q23-q24	Neural cell adhesion molecule 1
11785	THBS1	TSP1, THBS, TSP, THBS-1, TSP-1	15q15	Thrombospondin 1
11821	TIMP2	CSC-21K	17q25	TIMP metallopeptidase inhibitor 2
11822	TIMP3		22q12.3	TIMP metallopeptidase inhibitor 3
5318	TNC	TN, MGC167029	9q32-q34	Tenascin C
Genes involved in Inflammatory Cytokines and their Receptors
Hgnc_id	Approved_Symbol	Aliases	Chromosome	Description
1001	BCL6	ZBTB27, LAZ3, BCL5, BCL6A	3q27	B-cell CLL/lymphoma 6
1331	C5	CPAMD4	9q33-q34	Complement component 5
1609	CCR8	CY6, TER1, CKR-L1, GPR-CY6, CDw198	3p22	Chemokine (C-C motif) receptor 8
11935	CD40LG	CD40L, TRAP, gp39, hCD40L, CD154	Xq26	CD40 ligand
1834	CEBPB	LAP, CRP2, NFIL6, IL6DBP, C/EBP-beta	20q13.1	CCAAT/enhancer binding protein (C/EBP), beta
10672	CXCL12	SCYB12, SDF-1a, SDF-1b, PBSF, TLSF-a, TLSF-b, TPAR1	10q11.1	Chemokine (C-X-C motif) ligand 12 (stromal cell-derived factor 1)
10640	CXCL14	BRAK, NJAC, bolekine, Kec, MIP-2g, BMAC, KS1	5q31	Chemokine (C-X-C motif) ligand 14
4603	CXCL2	SCYB2, GROb, MIP-2a, MGSA-b, CINC-2a	4q13.3	Chemokine (C-X-C motif) ligand 2
5962	IL10	CSIF, TGIF, IL10A, IL-10	1q31-q32	Interleukin 10
5991	IL1A	IL1F1, IL-1A	2q14	Interleukin 1, alpha
5993	IL1R1	D2S1473, CD121A	2q12	Interleukin 1 receptor, type I
Genes involved in Inflammatory Response and Autoimmunity
Hgnc_id	Approved_Symbol	Aliases	Chromosome	Description
1001	BCL6	ZBTB27, LAZ3, BCL5, BCL6A	3q27	B-cell CLL/lymphoma 6
1067	BMP1		8p21	Bone morphogenetic protein 1
1515	CAST		5q14-q22	Calpastatin
1609	CCR8	CY6, TER1, CKR-L1, GPR-CY6, CDw198	3p22	Chemokine (C-C motif) receptor 8
1653	CD28		2q33	CD28 molecule
11935	CD40LG	CD40L, TRAP, gp39, hCD40L, CD154	Xq26	CD40 ligand
1834	CEBPB	LAP, CRP2, NFIL6, IL6DBP, C/EBP-beta	20q13.1	CCAAT/enhancer binding protein (C/EBP), beta
2170	CNTFR		9p13	Ciliary neurotrophic factor receptor
10647	CX3CL1	NTN, C3Xkine, ABCD-3, CXC3C, CXC3, fractalkine, neurotactin	16q13	Chemokine (C-X3-C motif) ligand 1
10672	CXCL12	SCYB12, SDF-1a, SDF-1b, PBSF, TLSF-a, TLSF-b, TPAR1	10q11.1	Chemokine (C-X-C motif) ligand 12 (stromal cell-derived factor 1)
10640	CXCL14	BRAK, NJAC, bolekine, Kec, MIP-2g, BMAC, KS1	5q31	Chemokine (C-X-C motif) ligand 14
4603	CXCL2	SCYB2, GROb, MIP-2a, MGSA-b, CINC-2a	4q13.3	Chemokine (C-X-C motif) ligand 2
2561	CXCR4	LESTR, NPY3R, HM89, NPYY3R, D2S201E, fusin, HSY3RR, NPYR, CD184	2q21	Chemokine (C-X-C motif) receptor 4
20581	CYP26B1	P450RAI-2	2p12	Cytochrome P450, family 26, subfamily B, polypeptide 1
3157	EDA	EDA1, XLHED, HED, XHED, ED1-A1, ED1-A2	Xq12-q13.1	Ectodysplasin A
15842	ERBB2IP	ERBIN, LAP2	5p14.3-q12.3	Erbb2 interacting protein
14685	F11R	PAM-1, JCAM, JAM-1, JAM-A, JAMA, CD321	1q21.2-q21.3	F11 receptor
3796	FOS	c-fos, AP-1	14q24.3	V-fos FBJ murine osteosarcoma viral oncogene homolog
4221	GDF6	BMP13	8q22.1	Growth differentiation factor 6
4263	GHR		5p14-p12	Growth hormone receptor
17655	GREM2	Prdc, FLJ21195, CKTSF1B2, DAND3	1q43	Gremlin 2, cysteine knot superfamily, homolog (Xenopus laevis)
14063	HDAC4	KIAA0288, HDAC-A, HDACA, HD4, HA6116	2q37.3	Histone deacetylase 4
14068	HDAC5	KIAA0600, NY-CO-9, FLJ90614	17q21	Histone deacetylase 5
14065	HDAC9	KIAA0744, HDAC, MITR, HD7, HDAC7B	7p21.1	Histone deacetylase 9
5438	IFNG		12q14	Interferon, gamma
5962	IL10	CSIF, TGIF, IL10A, IL-10	1q31-q32	Interleukin 10
5991	IL1A	IL1F1, IL-1A	2q14	Interleukin 1, alpha
5993	IL1R1	D2S1473, CD121A	2q12	Interleukin 1 receptor, type I
5995	IL1RAP	IL-1RAcP, IL1R3, C3orf13	3q28	Interleukin 1 receptor accessory protein
5997	IL1RAPL2	IL-1R9, TIGIRR-1, IL1RAPL-2, IL1R9	Xq22	Interleukin 1 receptor accessory protein-like 2
6067	INHBB		2cen-q13	Inhibin, beta B
6019	IL6R	CD126	1q21	Interleukin 6 receptor
6021	IL6ST	GP130, CD130	5q11	Interleukin 6 signal transducer (gp130, oncostatin M receptor)
6023	IL7	IL-7	8q12-q13	Interleukin 7
6119	IRF4	LSIRF	6p25-p23	Interferon regulatory factor 4
6343	KITLG	SCF, SF, Kitl, KL-1, FPH2	12q22	KIT ligand
6554	LEPR	OBR, CD295	1p31	Leptin receptor
6596	LIF	CDF	22q12.2	Leukemia inhibitory factor (cholinergic differentiation factor)
6597	LIFR	CD118	5p13-p12	Leukemia inhibitory factor receptor alpha
17038	MGLL	HU-K5, MGL	3p13-q13.33	Monoglyceride lipase
4223	MSTN		2q32.1	Myostatin
7777	NFATC3	NFAT4, NFATX	16q22	Nuclear factor of activated T-cells, cytoplasmic, calcineurin-dependent 3
7778	NFATC4	NFAT3	14q11.2	Nuclear factor of activated T-cells, cytoplasmic, calcineurin-dependent 4
7781	NFE2L1	NRF1, LCR-F1, FLJ00380	17q21.3	Nuclear factor (erythroid-derived 2)-like 1
7978	NR3C1	GR	5q31-q32	Nuclear receptor subfamily 3, group C, member 1 (glucocorticoid receptor)
8799	PDGFA	PDGF1, PDGF-A	7p22	Platelet-derived growth factor alpha polypeptide
8800	PDGFB	SSV	22q13.1	Platelet-derived growth factor beta polypeptide (simian sarcoma viral (v-sis) oncogene homolog)
32594	PREX1	KIAA1415, P-REX1	20q13.13	Phosphatidylinositol-3,4,5-trisphosphate-dependent Rac exchange factor 1
9446	PRLR		5p14-p13	Prolactin receptor
9605	PTGS2	COX2	1q25.2-q25.3	Prostaglandin-endoperoxide synthase 2 (prostaglandin G/H synthase and cyclooxygenase)
9630	PTN	HBNF, HBGF8	7q33	Pleiotrophin
9664	PTPRA	LRP, HLPR, HPTPA, RPTPA	20p13	Protein tyrosine phosphatase, receptor type, A
10662	SDCBP	SYCL	8q12	Syndecan binding protein (syntenin)
19382	SOCS2	STATI2, SSI2, SOCS-2, SSI-2, CIS2, Cish2	12q	Suppressor of cytokine signaling 2
20249	SPRED1	FLJ33903	15q13.3	Sprouty-related, EVH1 domain containing 1
17382	SRGAP1	KIAA1304, ARHGAP13	12q13.13	SLIT-ROBO Rho GTPase activating protein 1
15634	TLR10	CD290	4p14	Toll-like receptor 10
11909	TNFRSF11B	OCIF, TR1	8q24	Tumor necrosis factor receptor superfamily, member 11b
11926	TNFSF11	TRANCE, RANKL, OPGL, ODF, CD254	13q14	Tumor necrosis factor (ligand) superfamily, member 11
12403	TTN	CMPD4, FLJ32040, TMD, CMH9, LGMD2J	2q31	Titin
Genes involved in Innate and Adaptative Immnity
Hgnc_id	Approved_Symbol	Aliases	Chromosome	Description
1331	C5	CPAMD4	9q33-q34	Complement component 5
1974	CHUK	IKK1, IKK-alpha, IkBKA, NFKBIKA, IKKA	10q24-q25	Conserved helix-loop-helix ubiquitous kinase
2561	CXCR4	LESTR, NPY3R, HM89, NPYY3R, D2S201E, fusin, HSY3RR, NPYR, CD184	2q21	Chemokine (C-X-C motif) receptor 4
5962	IL10	CSIF, TGIF, IL10A, IL-10	1q31-q32	Interleukin 10
5991	IL1A	IL1F1, IL-1A	2q14	Interleukin 1, alpha
5993	IL1R1	D2S1473, CD121A	2q12	Interleukin 1 receptor, type I
5995	IL1RAP	IL-1RAcP, IL1R3, C3orf13	3q28	Interleukin 1 receptor accessory protein
5997	IL1RAPL2	IL-1R9, TIGIRR-1, IL1RAPL-2, IL1R9	Xq22	Interleukin 1 receptor accessory protein-like 2
6113	IRAK2		3p25.2	Interleukin-1 receptor-associated kinase 2
6876	MAPK14	PRKM14, p38, Mxi2, PRKM15	6p21.3-p21.2	Mitogen-activated protein kinase 14
6881	MAPK8	JNK, JNK1, SAPK1	10q11	Mitogen-activated protein kinase 8
7662	NCF4	p40phox, SH3PXD4	22q13.1	Neutrophil cytosolic factor 4, 40kDa
8583	SERPINE1	PAI	7q21.3-q22	Serpin peptidase inhibitor, clade E (nexin, plasminogen activator inhibitor type 1), member 1
15634	TLR10	CD290	4p14	Toll-like receptor 10
Genes involved in Oxidative Stress
Hgnc_id	Approved_Symbol	Aliases	Chromosome	Description
29905	CSDE1	D1S155E, UNR	1p22	Cold shock domain containing E1, RNA-binding
3064	DUSP1	HVH1, CL100, MKP-1	5q35.1	Dual specificity phosphatase 1
4556	GPX4	PHGPx, MCSP	19p13.3	Glutathione peroxidase 4 (phospholipid hydroperoxidase)
4659	GTF2I	TFII-I, BAP-135, SPIN, BTKAP1, DIWS, IB291	7q11.23	General transcription factor II, i
6922	MBL2	COLEC1	10q11.2	Mannose-binding lectin (protein C) 2, soluble (opsonic defect)
15822	OXR1		8q23	Oxidation resistance 1
8508	OXSR1	KIAA1101	3p22.2	Oxidative-stress responsive 1
32594	PREX1	KIAA1415, P-REX1	20q13.13	Phosphatidylinositol-3,4,5-trisphosphate-dependent Rac exchange factor 1
9605	PTGS2	COX2	1q25.2-q25.3	Prostaglandin-endoperoxide synthase 2 (prostaglandin G/H synthase and cyclooxygenase)
14966	PXDN	KIAA0230, PRG2, MG50, D2S448, D2S448E, PXN	2p25.3	Peroxidasin homolog (Drosophila)
12403	TTN	CMPD4, FLJ32040, TMD, CMH9, LGMD2J	2q31	Titin
Genes involved in Unfolded Protein Response
Hgnc_id	Approved_Symbol	Aliases	Chromosome	Description
463	AMFR	RNF45, gp78	16q21	Autocrine motility factor receptor
1473	CANX	CNX, IP90, P90	5q35	Calnexin
1834	CEBPB	LAP, CRP2, NFIL6, IL6DBP, C/EBP-beta	20q13.1	CCAAT/enhancer binding protein (C/EBP), beta
3255	EIF2AK3	PEK, PERK	2p12	Eukaryotic translation initiation factor 2-alpha kinase 3
13280	ERO1L		14q22.1	ERO1-like (S. cerevisiae)
14355	ERO1LB	ERO1-L(beta)	1q42.2-q43	ERO1-like beta (S. cerevisiae)
4138	GANAB	GluII, G2AN, KIAA0088	11q12.3	Glucosidase, alpha; neutral AB
13744	HERPUD1	KIAA0025, Mif1, HERP, SUP	16q13	Homocysteine-inducible, endoplasmic reticulum stress-inducible, ubiquitin-like domain member 1
5235	HSPA2		14q23	Heat shock 70kDa protein 2
17041	HSPA4L	APG-1, Osp94	4q28	Heat shock 70kDa protein 4-like
5238	HSPA5	BiP	9q33.3	Heat shock 70kDa protein 5 (glucose-regulated protein, 78kDa)
14348	HTRA2	OMI, PARK13	2p13.1	HtrA serine peptidase 2
6083	INSIG1	CL-6, MGC1405	7q36	Insulin induced gene 1
20452	INSIG2		2q14.1	Insulin induced gene 2
6872	MAPK10	JNK3, p493F12, p54bSAPK	4q22-q23	Mitogen-activated protein kinase 10
6881	MAPK8	JNK, JNK1, SAPK1	10q11	Mitogen-activated protein kinase 8
6886	MAPK9	JNK2, p54a, SAPK	5q35	Mitogen-activated protein kinase 9
4606	PDIA3	P58, ERp61, ERp57, ERp60, GRP57, PI-PLC, HsT17083	15q15	Protein disulfide isomerase family A, member 3
21082	SEC63	SEC63L, PRO2507, ERdj2	6q21	SEC63 homolog (S. cerevisiae)
10759	SERP1	RAMP4, FLJ43424	3q25.1	Stress-associated endoplasmic reticulum protein 1
12612	USP14	TGT	18p11.32	Ubiquitin specific peptidase 14 (tRNA-guanine transglycosylase)
12666	VCP	IBMPFD, p97	9p13-p12	Valosin-containing protein
12801	XBP1		22q12.1	X-box binding protein 1
Genes involved in Autophagy
Hgnc_id	Approved_Symbol	Aliases	Chromosome	Description
620	APP		21q21.2	Amyloid beta (A4) precursor protein
20962	ATG3	PC3-96, FLJ22125, MGC15201, DKFZp564M1178	3q13.2	ATG3 autophagy related 3 homolog (S. cerevisiae)
16489	ATG4A		Xq22.1-q22.3	ATG4 autophagy related 4 homolog A (S. cerevisiae)
589	ATG5	ASP, APG5, hAPG5	6q21	ATG5 autophagy related 5 homolog (S. cerevisiae)
22408	ATG9A	FLJ22169	2q35	ATG9 autophagy related 9 homolog A (S. cerevisiae)
949	BAK1	BCL2L7, BAK	6p21.31	BCL2-antagonist/killer 1
990	BCL2	Bcl-2	18q21.3	B-cell CLL/lymphoma 2
992	BCL2L1	BCLX, BCL2L, Bcl-X, bcl-xL, bcl-xS	20q11.21	BCL2-like 1
1034	BECN1	ATG6, VPS30	17q21	Beclin 1, autophagy related
1785	CDKN1B	KIP1, P27KIP1	12p13.1-p12	Cyclin-dependent kinase inhibitor 1B (p27, Kip1)
2561	CXCR4	LESTR, NPY3R, HM89, NPYY3R, D2S201E, fusin, HSY3RR, NPYR, CD184	2q21	Chemokine (C-X-C motif) receptor 4
2674	DAPK1	DAPK	9q34.1	Death-associated protein kinase 1
3296	EIF4G1	p220	3q27-qter	Eukaryotic translation initiation factor 4 gamma, 1
3255	EIF2AK3	PEK, PERK	2p12	Eukaryotic translation initiation factor 2-alpha kinase 3
3467	ESR1	NR3A1, Era	6q24-q27	Estrogen receptor 1
4067	GABARAP	MM46	17	GABA(A) receptor-associated protein
4068	GABARAPL1	gec1, APG8L, ATG8L	12p13.31	GABA(A) receptor-associated protein like 1
13291	GABARAPL2	GEF2, ATG8, GATE16, GATE-16	16q22.1	GABA(A) receptor-associated protein-like 2
5438	IFNG		12q14	Interferon, gamma
5464	IGF1	IGF1A	12q23.2	Insulin-like growth factor 1 (somatomedin C)
6838	MAP1LC3A	MAP1BLC3, MAP1ALC3, LC3, LC3A	20cen-q13	Microtubule-associated protein 1 light chain 3 alpha
6876	MAPK14	PRKM14, p38, Mxi2, PRKM15	6p21.3-p21.2	Mitogen-activated protein kinase 14
6881	MAPK8	JNK, JNK1, SAPK1	10q11	Mitogen-activated protein kinase8
9376	PRKAA1	AMPKa1	5p12	Protein kinase, AMP-activated, alpha 1 catalytic subunit
9377	PRKAA2	AMPK	1p31	Protein kinase, AMP-activated, alpha 2 catalytic subunit
9588	PTEN	MMAC1, TEP1, PTEN1	10q23	Phosphatase and tensin homolog
9884	RB1	RB	13q14.2	Retinoblastoma 1
10436	RPS6KB1	S6K1, p70(S6K)-alpha, PS6K	17q23.1	Ribosomal protein S6 kinase, 70kDa, polypeptide 1
11138	SNCA	NACP, PD1, alpha-synuclein	4q21.3-q22	Synuclein, alpha (non A4 component of amyloid precursor)
12558	ULK1	ATG1	12q24.3	Unc-51-like kinase 1 (C. elegans)
13480	ULK2	KIAA0623, Unc51.2	17p11.2	Unc-51-like kinase 2 (C. elegans)
12640	UVRAG		11q13	UV radiation resistance associated gene
P-Bodies Assembly
Hgnc_id	Approved_Symbol	Aliases	Chromosome	Description
3477	ETF1	eRF1, TB3-1, RF1	5q31.2	Eukaryotic Translation Termination factor 1
3519	EYA1		8q13.3	Eyes absent homolog 1
4417	GNPDA1	GNPDA, HLN, GPI, KIAA0060	5q21	Glucosamine-6-phosphate isomerase
15909	NCOA5	bA465L10.6, CIA	20q12-q13.12	Nuclear receptor coactivator 5
17620	NDEL1	NUDEL, MITAP1	17p13.1	Nuclear distribution protein nudE-like 1
8533	P2RX1	P2X1	17p13.3	P2X purinoceptor 1
8766	PDCD6IP	Alix, AIP1, Hp95	3p22.3	Programmed cell death 6-interacting protein
9848	RANBP2	NUP358	2q13	RAN binding protein 2
11030	SLC4A4	NBC1, HNBC1, NBC2, pNBC, hhNMC	4q21	Electrogenic sodium bicarbonate cotransporter 1
14240	SMPD3	NSMASE2	16q22.1	Sphingomyelin phosphodiesterase 3
30831	TDRD7	PCTAIRE2BP	9q22.33	Tudor domain-containing protein 7
12335	TRPC3		4q27	Short transient receptor potential channel 3 (TrpC3)
Stress Granules Assembly
Hgnc_id	Approved_Symbol	Aliases	Chromosome	Description
286	ADRB2	ADRBR, BAR, B2AR	5q31-q32	Beta-2 adrenergic receptor (Beta-2 adrenoceptor) (Beta-2 adrenoreceptor)
14435	ALS2CR8	FLJ21579, CaRF, NYD-SP24	2q33.3	calcium response factor
684	ARHGEF4	STM6, KIAA1112, ASEF	2q22	Rho guanine nucleotide exchange factor 4
811	ATP2A1	SERCA1	16p12.1	Sarcoplasmic/endoplasmic reticulum calcium ATPase 1
1442	CALM1	CAMI, PHKD, DD132	14q24-q31	Calmodulin
2197	COL1A1	OI4	17q21.33	collagen type1 alpha 1
3299	EIF5		14q32.32	Eukaryotic translation initiation factor 5B (eIF-5B)
3093	DYRK2		12q15	Dual specificity tyrosine-phosphorylation-related kinase 2
3373	EP300	p300, KAT3B	22q13.2	Histone acetyltransferase p300
19663	GNG12		1p31.2	Guanine nucleotide-binding protein G(I)/G(S)/G(O) gamma-12 subunit precursor
5238	HSPA5	BiP	9q33.3	78 kDa glucose-regulated protein precursor (GRP 78)
6400	KPNB1	NTF97, IPOB, MGC2155, MGC2156, MGC2157, IMB1, Impnb, IPO1	17q21.32	karyopherin (importin) beta 1
6596	LIF	CDF	22q12.2	Leukemia inhibitory factor
6836	MAP1B	MAP5	5q13	microtubule associated protein 1B
7998	NRG2	Don-1, NTAK, HRG2	5q23-q33	Pro-neuregulin-2, membrane-bound isoform precursor
8029	NTN1	NTN1L	17p13-p12	netrin 1
8971	PIK3C2A	PI3K-C2alpha	11p15.5-p14	Phosphatidylinositol-4-phosphate 3-kinase C2 domain-containing alpha polypeptide
9089	PLRG1	PRL1	4q31.2-q32.1	pleiotropic regulator 1
9099	PLXNA1	NOV	3q21.2	PlexinA1
9218	POU4F1	RDC-1	13q31.1	POU domain, class 4, transcription factor 1
7618	PPP1R12A	MBS	12q15-q21	Protein phosphatase 1 regulatory subunit 12A
9759	RAB10		2p23.3	ras-related GTP-binding protein
9758	RAB1A	YPT1	2p14	member RAS oncogene familiy (GTP-binding protein Rab1a)
20655	RAPGEF6	RA-GEF-2, PDZ-GEF2	5q31.1	Rap guanine nucleotide exchange factor 6
9957	RELN	RL, PRO1598	7q22	Reelin precursor
21329	RTN4RL1	NGRH2, NgR3, DKFZp547J144	17p13.3	reticulon 4 receptor like 1
10571	SCD	FADS5	10q23-q24	Stearoyl-CoA desaturase
11796	THRA	EAR-7.1/EAR-7.2, THRA3, AR7, ERBA, NR1A1	17q21.1	thyroid hormone receptor alpha
11842	TLK2	PKU-ALPHA, MGC44450	17q23	Serine/threonine-protein kinase tousled-like 2
17992	TRPM3	KIAA1616, LTRPC3, GON-2	9q21.11	transient receptor potential cation channel subfamily M, member 3
Stress Granules AND P-Bodies Assembly
Hgnc_id	Approved_Symbol	Aliases	Chromosome	Description
7619	PPP1R12B	MGC87886, MGC131980	1q32.1	Protein phosphatase 1 regulatory subunit 12B
11186	SORT1	Gp95, NT3	1p13.3	Sortilin 1
11447	STYX		14q22.1	Serine/threonine/tyrosine-interacting-like protein 1
11470	SUPT6H	KIAA0162, SPT6H	17q11.2	Transcription elongation factor SPT6
11588	TBP	TFIID	6q27	TATA box binding protein
